# Supplementary material for: The effect of growth rate on pyrazinamide activity in Mycobacterium tuberculosis - insights for early bactericidal activity?
Source: BMC Infect Dis. 2016 May 17;16:205. doi: 10.1186/s12879-016-1533-z (PMC4869200; doi:10.1186/s12879-016-1533-z)
Supplement: Additional file 1: — Supplementary tables, S1, S2 and S3. Differentially regulated transcripts in the fast cultures during bacteriostatic and recovery phase compared to pre-PZA phase, and in the slow cultures during recovery phase compared to pre-PZA phase. (XLSX 55 kb) [file 12879_2016_1533_MOESM1_ESM.xlsx]

## Sheet: S1 Bacteriostatic
Supplementary Table S1. Differentially regulated transcripts in the fast cultures during bacteriostatic phase compared to Pre-drug phase. Genes listed showed a greater than 2-fold down-regulation compared to pre-PZA, with an ANOVA p –value of less than 0.05, under. No significant changes were seen in the slow cultures at this time point.
Fast culture, Fold change from pre-drug (MGT 0) to ii) Bacteriostatic phase (MGT0 +4h)	Gene name	UniProt ID	Annotation
2.04983	Rv2645	P71944	Uncharacterized protein
2.05107	Rv2738c	O33281	Putative uncharacterized protein
2.1295	Rv3221c	P0A510	Biotinylated protein TB7.3
2.31081	"Rv3018c,Rv3022c"	P31500	Uncharacterized PPE family protein PPE46

## Sheet: S2 Slow early + Late Recovery
Supplementary Table S2. Differentially regulated transcripts in the slow cultures during recovery phase compared to Pre-drug phase. Genes listed showed a greater than 2-fold down-regulation compared to pre-PZA, with an ANOVA p –value of less than 0.05, under.
Slow culture, Fold change from pre-drug to iii) early recovery phase MGT4 (+4h)	Slow culture, Fold change from pre-drug to iv) Late recovery phase (MGT6)	Gene name	UniProt ID	Annotation
-4.81286	-11.2192	tRNA-Val		tRNA-Val
-3.23077	-10.0131	tRNA-Glu		tRNA-Glu
-3.98565	-9.33812	tRNA-Lys		tRNA-Lys
-5.13188	-8.95288	Rv0700	P0A5X0	30S ribosomal protein S10
-2.63333	-8.62377	tRNA-Gly		tRNA-Gly
-3.52321	-8.60374	tRNA-Thr		tRNA-Thr
-4.85527	-8.14995	tRNA-Arg		tRNA-Arg
-4.76438	-7.6326	Rv3874	P0A566	ESAT-6-like protein esxB
-5.2195	-7.35523	Rv0704	P95052	50S ribosomal protein L2
-4.4881	-7.32657	tRNA-Met		tRNA-Met
-4.73684	-7.2589	Rv3875	P0A564	6 kDa early secretory antigenic target
-5.47477	-6.59869	Rv0787.1	Q8VKE0	Putative uncharacterized protein
-6.34273	-6.5106	Rv1230c	O86313	POSSIBLE MEMBRANE PROTEIN
-4.67992	-6.3471	Rv0703	P95051	50S ribosomal protein L23
-4.29385	-6.15777	Rv1298	P66187	50S ribosomal protein L31
-1.64685	-6.13427	tRNA-Leu		tRNA-Leu
-2.33243	-5.96526	tRNA-Ser		tRNA-Ser
-4.0834	-5.88355	Rv0710	P95058	30S ribosomal protein S17
-3.56232	-5.62725	Rv0440	P0A520	60 kDa chaperonin 2
-2.53773	-5.53047	Rv3369	O50398	Putative uncharacterized protein
-1.64906	-5.42779	tRNA-Pro		tRNA-Pro
-4.49913	-5.29779	Rv0288	P0A568	ESAT-6-like protein esxH
-3.70443	-5.19672	Rv0705	P0A5X4	30S ribosomal protein S19
-4.12926	-5.15188	Rv3219	O05847	PROBABLE TRANSCRIPTIONAL REGULATORY PROTEIN WHIB-LIKE WHIB1
-4.06431	-5.05181	Rv1805c	O53954	Putative uncharacterized protein
-4.16085	-5.00282	Rv1583c	O06607	Uncharacterized protein Rv1583c/MT3573.2
-4.03326	-4.9066	Rv1641	P65135	Translation initiation factor IF-3
-4.75058	-4.84486	Rv2409c	P71734	Putative uncharacterized protein
-1.43943	-4.82903	tRNA-Tyr		tRNA-Tyr
-3.55876	-4.82311	Rv0709	P95057	50S ribosomal protein L29
-4.322	-4.81913	Rv0702	P60729	50S ribosomal protein L4
-4.54857	-4.73103	Rv2680	O86317	Putative uncharacterized protein
-3.98903	-4.7206	Rv0722	P66181	50S ribosomal protein L30
-3.08581	-4.66096	Rv0701	P60442	50S ribosomal protein L3
-2.94092	-4.59958	Rv2264c	O53538	Conserved hypothetical proline rich protein
-4.55094	-4.59846	Rv3770c	P72037	Putative uncharacterized protein
-2.96657	-4.5293	Rv1983	Q10873	Uncharacterized PE-PGRS family protein PE_PGRS35
-3.8609	-4.38297	Rv3478	Q6MWX1	PE FAMILY PROTEIN
-4.05108	-4.33149	Rv0289	O53694	ESX-3 secretion-associated protein EspG3
-4.10834	-4.32199	Rv0500B	P0A5C9	Uncharacterized protein Rv0500B/MT0521.1
-3.75539	-4.29891	Rv1611	P0A632	Indole-3-glycerol phosphate synthase
-3.08189	-4.29682	Rv0626	P96916	Putative uncharacterized protein
-3.63156	-4.28939	Rv1094		Putative acyl-carrier-protein
-3.55457	-4.27409	Rv1374c	P71802	Putative uncharacterized protein
-3.75684	-4.17134	Rv0716	P62403	50S ribosomal protein L5
-3.37303	-4.14831	Rv3407	P65077	Uncharacterized protein Rv3407/MT3515
-3.89671	-4.13929	Rv1793	P0A570	ESAT-6-like protein esxN
-3.5688	-4.10493	Rv1297	P66028	Transcription termination factor Rho
-4.51313	-4.08783	Rv0818	O53830	TRANSCRIPTIONAL REGULATORY PROTEIN
-3.52511	-4.01908	Rv0639	P65589	Transcription antitermination protein nusG
-3.77185	-4.01673	Rv1311	P63662	ATP synthase epsilon chain
-3.74409	-3.99765	Rv0078	O53623	PROBABLE TRANSCRIPTIONAL REGULATORY PROTEIN
-3.31848	-3.97512	Rv0717	P0A5X2	30S ribosomal protein S14 type Z
-3.18607	-3.96888	Rv0175	O07419	PROBABLE CONSERVED MCE ASSOCIATED MEMBRANE PROTEIN
-3.73728	-3.95467	Rv2359	O05839	Ferric uptake regulation protein
-3.75505	-3.86687	Rv2391		Sulfite reductase ferrodoxin
-3.13359	-3.83006	Rv1211	O05312	Putative uncharacterized protein
-3.3879	-3.82563	Rv0685	P0A558	Elongation factor Tu
-3.44103	-3.80301	Rv0475	P0A5P6	Heparin-binding hemagglutinin
-3.4844	-3.78711	Rv0682	P41196	30S ribosomal protein S12
-3.38567	-3.7335	Rv1827	P64897	Uncharacterized protein Rv1827/MT1875
-3.49289	-3.7256	Rv1198	O05300	ESAT-6-like protein esxL
-3.01403	-3.69027	Rv0715	P60627	50S ribosomal protein L24
1.02928	-3.67623	tRNA-Cys		tRNA-Cys
-3.59701	-3.66569	Rv0313	O07240	Putative uncharacterized protein
-2.98872	-3.63782	Rv2375	O05823	Putative uncharacterized protein
-3.44637	-3.60746	Rv1643	P66105	50S ribosomal protein L20
-2.98549	-3.58898	Rv1831	P64899	Uncharacterized protein Rv1831/MT1879.1
-2.99411	-3.56192	Rv0723	P95071	50S ribosomal protein L15
-2.90076	-3.47645	Rv0692	P95038	Putative uncharacterized protein
-3.06043	-3.46262	Rv1829	Q50604	Uncharacterized protein Rv1829/MT1877
-3.39729	-3.46062	Rv0667	P0A680	DNA-directed RNA polymerase subunit beta
-3.28283	-3.44292	Rv1792		ESAT-6 like protein EsxM
-2.73905	-3.40334	Rv3873	Q79F92	Uncharacterized PPE family immunogenic protein PPE68
-3.25672	-3.38294	Rv1340	Q10628	Ribonuclease PH
-1.4354	-3.38075	tRNA-Trp		tRNA-Trp
-2.86594	-3.36339	Rv3281	P96886	Putative uncharacterized protein
-3.04456	-3.33734	Rv0046c	P71703	Inositol-3-phosphate synthase
-2.96797	-3.32248	Rv2412	P66505	30S ribosomal protein S20
-3.27461	-3.30445	Rv2557	P65003	Uncharacterized protein Rv2557/MT2634
-3.25746	-3.30427	Rv2392	P65668	Probable phosphoadenosine phosphosulfate reductase
-3.13823	-3.28786	Rv3477	Q7D5G7	PE FAMILY PROTEIN
-3.32614	-3.25391	Rv3338	O53388	Putative uncharacterized protein
-3.0694	-3.22196	Rv0683	P41194	30S ribosomal protein S7
-2.3587	-3.22159	Rv0742	Q79FW9	PE-PGRS FAMILY PROTEIN
-2.64917	-3.20299	Rv0750	O53813	Putative uncharacterized protein
-2.41783	-3.16383	Rv0754	Q79FW5	PE-PGRS FAMILY PROTEIN
-3.32708	-3.1392	Rv3472	O06337	Putative uncharacterized protein
-2.05817	-3.12214	Rv2656c	P71953	Uncharacterized protein Rv2656c/MT2733
-2.32629	-3.07937	Rv2408	Q79FE3	POSSIBLE PE FAMILY-RELATED PROTEIN
-2.64556	-3.07829	Rv3650	Q7D550	PE FAMILY PROTEIN
-4.07062	-3.05318	Rv0718	P66625	30S ribosomal protein S8
-3.13111	-3.04321	Rv1642	P66271	50S ribosomal protein L35
-3.07462	-3.03712	Rv1873	O07756	Putative uncharacterized protein
-3.00813	-3.03465	Rv0655	P63357	Probable ribonucleotide transport ATP-binding protein mkl
-3.16892	-3.03219	Rv1434	O06824	Putative uncharacterized protein
-3.51799	-3.02667	Rv2558	P65005	Uncharacterized protein Rv2558/MT2635
-3.04248	-3.02109	Rv0145	P96822	Putative S-adenosyl-L-methionine-dependent methyltransferase Rv0145/MT0153
-2.587	-3.01858	Rv0714	P66069	50S ribosomal protein L14
-2.34469	-3.01249	Rv0176	O07420	PROBABLE CONSERVED MCE ASSOCIATED TRANSMEMBRANE PROTEIN
-2.74216	-3.00425	Rv0684	P0A556	Elongation factor G
-1.68677	-2.99921	Rv1388	P71658	PUTATIVE INTEGRATION HOST FACTOR MIHF
-2.63082	-2.98283	Rv0733	P69440	Adenylate kinase
-2.77802	-2.95243	Rv0351	P32724	Protein grpE
-3.31965	-2.94881	Rv0954	P65637	34 kDa antigenic protein homolog
-1.71134	-2.94355	Rv0747	O53810	Uncharacterized PE-PGRS family protein PE_PGRS10
-2.24949	-2.93398	Rv1207	P64139	Dihydropteroate synthase 2
-2.7892	-2.92287	Rv0707	P0A5X6	30S ribosomal protein S3
-1.06339	-2.90814	5S_rRNA		Ribosomal RNA
-2.43975	-2.90745	Rv0721	P66574	30S ribosomal protein S5
-2.59173	-2.90432	Rv0694		Putative L-lactate dehydrogenase cytochrome
-2.75265	-2.89969	Rv1196	Q7D8M9	PPE FAMILY PROTEIN
-2.00422	-2.88772	Rv0635	P96926	UPF0336 protein Rv0635/MT0664
-1.45306	-2.87393	Rv2853	Q6MX26	PE-PGRS FAMILY PROTEIN
-3.02131	-2.86679	Rv0487	P64709	Uncharacterized protein Rv0487/MT0505
1.0278	-2.83983	tRNA-Asp		tRNA-Asp
-2.85015	-2.8323	Rv3898c	O05447	Putative uncharacterized protein
-2.61888	-2.83083	Rv1465	O53156	Nitrogen fixation protein NifU-related protein
-3.43525	-2.81018	Rv1222	Q79FQ8	Putative uncharacterized protein
-3.54678	-2.79174	Rv2393	P71751	Putative uncharacterized protein
-2.68811	-2.78965	Rv2991	O53240	Putative uncharacterized protein
-2.82195	-2.78819	Rv0009	P65762	Probable peptidyl-prolyl cis-trans isomerase A
-2.34842	-2.78037	Rv0170	O07414	MCE-FAMILY PROTEIN MCE1B
-2.39213	-2.77818	Rv1717	O86372	Putative uncharacterized protein
-1.65596	-2.77662	Rv2591	Q50630	Uncharacterized PE-PGRS family protein PE_PGRS44
-2.68433	-2.77037	Rv3224.2	Q6MWZ4	Putative uncharacterized protein
-2.73228	-2.76773	Rv0829	O53840	POSSIBLE TRANSPOSASE
-2.06206	-2.75627	Rv1809	Q79FJ5	Uncharacterized PPE family protein PPE33
-2.20844	-2.75618	Rv2844	O05815	CONSERVED HYPOTHETICAL ALANINE RICH PROTEIN
-2.66053	-2.7537	Rv0049	P64677	Uncharacterized protein Rv0049/MT0055
-2.73451	-2.74841	Rv2245		3-oxoacyl-carrier-protein
-2.49613	-2.74743	Rv1830	P67671	Uncharacterized HTH-type transcriptional regulator Rv1830/MT1879
-3.05551	-2.73767	Rv2292c	P64977	Uncharacterized protein Rv2292c/MT2349
-1.7085	-2.73543	Rv3653	Q6MWV0	PE-PGRS FAMILY-RELATED PROTEIN
-1.87828	-2.71785	Rv2641	P0A5N6	Cadmium-induced protein CadI
-2.7775	-2.71201	Rv0353	O06302	PROBABLE HEAT SHOCK PROTEIN TRANSCRIPTIONAL REPRESSOR HSPR (MERR FAMILY)
-1.6607	-2.67252	Rv0285	Q7DA36	PE FAMILY PROTEIN
-2.18247	-2.67178	Rv0637	P96928	UPF0336 protein Rv0637/MT0666
-1.13935	-2.67068	tRNA-His		tRNA-His
-2.87301	-2.66966	Rv3640c	O06367	PROBABLE TRANSPOSASE
-2.09489	-2.66772	Rv0634A	Q8VKH3	Uncharacterized protein Rv0634A/MT0662.1
-2.44852	-2.66084	Rv1932	P66952	Probable thiol peroxidase
-1.98084	-2.6602	Rv1156	O06554	Putative uncharacterized protein
-2.71948	-2.65398	Rv0638	P0A5Z0	Probable preprotein translocase subunit secE
-1.09937	-2.65369	tRNA-Phe		tRNA-Phe
-2.40225	-2.65142	Rv0860	O53872	PROBABLE FATTY OXIDATION PROTEIN FADB
-1.45266	-2.64329	tRNA-Ile		tRNA-Ile
-1.90119	-2.63839	Rv1224	O33220	Sec-independent protein translocase protein tatB homolog
-2.49324	-2.62393	Rv1719	P71977	PROBABLE TRANSCRIPTIONAL REGULATORY PROTEIN
-2.4064	-2.6225	Rv1072	O53420	PROBABLE CONSERVED TRANSMEMBRANE PROTEIN
-2.45559	-2.61128	Rv2665	P71962	Putative uncharacterized protein
-2.90013	-2.59981	Rv0804	O06630	Putative uncharacterized protein
-2.50571	-2.59545	Rv3797	O53577	Acyl-CoA dehydrogenase, putative
-2.15631	-2.59044	Rv0174	O07418	MCE-FAMILY PROTEIN MCE1F
-1.47064	-2.59	Rv3367	Q6MWX7	PE-PGRS FAMILY PROTEIN
-2.38484	-2.57274	Rv3865	P96212	ESX-1 secretion-associated protein EspF
-1.08833	-2.56421	Rv2396	Q79FE6	PE-PGRS FAMILY PROTEIN
-1.48181	-2.56284	Rv3333c	O53383	HYPOTHETICAL PROLINE RICH PROTEIN
-2.68416	-2.54323	Rv0166	O07411	PROBABLE FATTY-ACID-CoA LIGASE FADD5 (FATTY-ACID-CoA SYNTHETASE) (FATTY-ACID-CoA SYNTHASE)
-2.11058	-2.53356	Rv3652	Q6MWV1	PE-PGRS FAMILY-RELATED PROTEIN
-1.97976	-2.51892	Rv3604c	O06278	PROBABLE CONSERVED TRANSMEMBRANE PROTEIN RICH IN ALANINE AND ARGININE AND PROLINE
-1.99874	-2.51508	Rv1172c	Q7D8P8	PE FAMILY PROTEIN
-1.21147	-2.49259	Rv3511	Q6MWW8	PE-PGRS FAMILY PROTEIN
-2.461	-2.49113	Rv3592	O06156	Putative uncharacterized protein
-2.33616	-2.4886	Rv1791	Q79FK4	PE FAMILY PROTEIN
-3.08172	-2.48724	Rv1535	O06180	Putative uncharacterized protein
-1.46591	-2.48178	Rv0379	Q6MX43	POSSIBLE PROTEIN TRANSPORT PROTEIN SECE2
-3.22254	-2.47032	Rv1046c	O86321	Putative uncharacterized protein
-2.01937	-2.45425	Rv0832	Q79FV8	PE-PGRS FAMILY PROTEIN
-2.22934	-2.44711	Rv0025	P71595	Uncharacterized protein Rv0025/MT0028
1	-2.44689	23S_rRNA		Ribosomal RNA
-2.29118	-2.43387	Rv1271c	P64793	Uncharacterized protein Rv1271c/MT1309
-2.15533	-2.43119	Rv1316c	P0A696	Methylated-DNA--protein-cysteine methyltransferase
-2.57776	-2.42741	Rv2075c	Q10683	Uncharacterized protein Rv2075c/MT2135
-2.21049	-2.41595	Rv1765.1	Q79FL0	PUTATIVE TRANSPOSASE
-1.8362	-2.40712	Rv2164c	O06213	Putative uncharacterized protein
-1.83201	-2.39609	Rv0256c	Q79FZ4	Uncharacterized PPE family protein PPE2
-2.10972	-2.3924	Rv3763	P0A5J0	Lipoprotein lpqH
-1.41489	-2.38582	Rv0640	P66056	50S ribosomal protein L11
-1.26847	-2.37919	Rv2741	Q79FB3	PE-PGRS FAMILY PROTEIN
-2.68345	-2.37892	Rv0510	P64336	Porphobilinogen deaminase
-2.29294	-2.37557	Rv1887	O07745	Putative uncharacterized protein
-1.85434	-2.36466	Rv2194	P63887	Ubiquinol-cytochrome c reductase cytochrome c subunit
-2.43534	-2.36241	Rv1392	P77899	S-adenosylmethionine synthase
-1.26997	-2.3527	Rv0977	Q79FU3	PE-PGRS FAMILY PROTEIN
-2.29036	-2.34971	Rv1307	P0A500	ATP synthase subunit b-delta
-2.2004	-2.34509	Rv3227	P22487	3-phosphoshikimate 1-carboxyvinyltransferase
-1.87338	-2.33222	Rv0805	O06629	Icc protein
-1.82236	-2.33206	Rv1022	P96378	PROBABLE CONSERVED LIPOPROTEIN LPQU
-2.14667	-2.3316	Rv2660c	P71957	Putative uncharacterized protein
-2.02849	-2.32839	Rv0873	P63429	Uncharacterized protein Rv0873/MT0896
-2.05565	-2.31918	Rv2590	Q50631	PROBABLE FATTY-ACID-CoA LIGASE FADD9 (FATTY-ACID-CoA SYNTHETASE) (FATTY-ACID-CoA SYNTHASE)
-2.48688	-2.31618	Rv2884	Q10808	PROBABLE TRANSCRIPTIONAL REGULATORY PROTEIN
-2.0017	-2.31412	Rv1079	P66875	Cystathionine gamma-synthase
-2.14244	-2.29319	Rv0309	O07236	Putative uncharacterized protein
-1.18723	-2.29135	Rv3507	Q6MWW9	PE-PGRS FAMILY PROTEIN
-2.29702	-2.29056	Rv0329c	O07253	MitM-related protein
-2.31057	-2.28786	Rv1710	O33209	Putative uncharacterized protein
-2.21227	-2.28426	Rv1789	Q79FK6	PPE FAMILY PROTEIN
-2.29929	-2.28342	Rv3408	Q50717	Uncharacterized protein Rv3408/MT3516
-2.53221	-2.28252	Rv1709	O33208	Putative uncharacterized protein
1	-2.26931	16S_rRNA		Ribosomal RNA
-2.00786	-2.26526	Rv0720	P66076	50S ribosomal protein L18
-1.56002	-2.25956	Rv0378	O53713	CONSERVED HYPOTHETICAL GLYCINE RICH PROTEIN
-2.12771	-2.25647	Rv1182	O50438	PROBABLE CONSERVED POLYKETIDE SYNTHASE ASSOCIATED PROTEIN PAPA3
-2.43041	-2.25551	Rv1178	O50434	PROBABLE AMINOTRANSFERASE
-2.31215	-2.2521	Rv3850	P96227	Putative uncharacterized protein
-1.50834	-2.25177	Rv0171	O07415	MCE-FAMILY PROTEIN MCE1C
-1.33199	-2.25087	Rv0054	P0A610	Single-stranded DNA-binding protein
-2.46732	-2.23898	Rv1197	O05299	ESAT-6-like protein esxK
-1.79162	-2.23095	Rv3849	P96228	ESX-1 secretion-associated regulator EspR
-2.00634	-2.23051	Rv1073	O53421	Putative uncharacterized protein
-1.97315	-2.22319	Rv0239	O53662	Putative uncharacterized protein
-1.90668	-2.21713	Rv1462	O53153	UPF0051 protein Rv1462/MT1509
-2.3416	-2.21397	Rv0468	O53753	3-hydroxyacyl-CoA dehydrogenase family protein
-2.29304	-2.19882	Rv1180	O50436	PROBABLE POLYKETIDE BETA-KETOACYL SYNTHASE PKS3
-1.3008	-2.19655	Rv3514	Q6MWW6	PE-PGRS FAMILY PROTEIN
-2.20001	-2.18778	Rv3298c	P96903	Esterase, putative
-1.83687	-2.17286	Rv0719	P66311	50S ribosomal protein L6
-1.97099	-2.1703	Rv0286	Q7DA35	Uncharacterized PPE family protein PPE4
-2.24844	-2.16359	Rv2715	P0A572	Uncharacterized protein Rv2715/MT2788
-2.15741	-2.15645	Rv2195	Q10387	Ubiquinol-cytochrome c reductase iron-sulfur subunit
-2.05242	-2.15085	Rv0282	O53687	ESX-3 secretion system protein EccA3
-1.7228	-2.14794	Rv1464	P63516	Probable cysteine desulfurase
-2.46779	-2.13069	Rv3636	O06371	POSSIBLE TRANSPOSASE
-1.64619	-2.12813	Rv1078	O53426	Proline-rich antigen homolog
-2.29717	-2.11735	Rv1541c	P65318	Putative lipoprotein lprI
-1.92944	-2.11541	Rv0287	O53692	PE family protein
-1.74058	-2.10278	Rv1223	O06291	Heat shock protein HtrA
-1.79564	-2.10169	Rv1390	P66721	DNA-directed RNA polymerase subunit omega
-2.19876	-2.10118	Rv0636	P96927	MaoC family protein
-1.65314	-2.09453	Rv0612	O07765	Putative uncharacterized protein
-1.93336	-2.09287	Rv0686	P95032	Putative uncharacterized protein
-1.8461	-2.08726	Rv0880	P67745	Uncharacterized HTH-type transcriptional regulator Rv0880/MT0903.1
-2.40322	-2.08719	Rv2876	Q10802	Uncharacterized protein Rv2876/MT2944.1
-1.84627	-2.08639	Rv1192	O05294	Putative uncharacterized protein
-1.68125	-2.08636	Rv3490	O06353	Trehalose-phosphate synthase
-2.34297	-2.08265	Rv3371	O50400	Putative diacyglycerol O-acyltransferase Rv3371/MT3481
-2.16176	-2.07987	Rv0283	O53688	ESX-3 secretion system protein eccB3
-2.4294	-2.0769	Rv2989	O53238	PROBABLE TRANSCRIPTIONAL REGULATORY PROTEIN
-1.88011	-2.07658	"Rv1313c,Rv3798"	Q10621	Transposase for insertion sequence element IS1557
-2.00576	-2.07187	Rv1181	O50437	PROBABLE POLYKETIDE BETA-KETOACYL SYNTHASE PKS4
-2.15211	-2.07001	Rv0055	P69230	30S ribosomal protein S18 1
-1.8789	-2.06855	Rv3705.1	Q8VIV1	Putative uncharacterized protein
-2.09811	-2.06715	Rv0502	P64723	Uncharacterized protein Rv0502/MT0523
-1.85217	-2.06078	Rv3491	O06354	Putative uncharacterized protein
-2.03682	-2.05765	Rv2074	Q10682	Uncharacterized protein Rv2074/MT2134
-1.59031	-2.05334	Rv1323	P66926	Probable acetyl-CoA acetyltransferase
-1.92278	-2.05125	Rv3680	O69648	PROBABLE ANION TRANSPORTER ATPASE
-2.01091	-2.04515	Rv0169	Q79FZ9	MCE-FAMILY PROTEIN MCE1A
-2.24293	-2.04436	Rv1209	O05310	Putative uncharacterized protein
-2.18024	-2.04099	Rv2295	P67309	UPF0167 protein Rv2295/MT2352
-2.11371	-2.03746	Rv1713	P64057	GTP-binding protein engA
-2.04365	-2.0358	Rv1492	P65485	Probable methylmalonyl-CoA mutase small subunit
-2.30013	-2.03498	Rv2050	O53492	Putative uncharacterized protein
-1.671	-2.03129	Rv1630	O06147	30S ribosomal protein S1
-2.14346	-2.02497	Rv3295	P96900	PROBABLE TRANSCRIPTIONAL REGULATORY PROTEIN (PROBABLY TETR-FAMILY)
-2.16926	-2.02122	Rv3870	O69735	ESX-1 secretion system protein eccCa1
-1.55751	-2.01928	Rv0015c	P65726	Probable serine/threonine-protein kinase pknA
-2.46708	-2.0179	Rv1904	O07728	Anti-sigma factor antagonist
-1.74423	-2.01523	Rv1313c	Q10621	Transposase for insertion sequence element IS1557
-2.08462	-2.01511	Rv0901	P64757	Uncharacterized protein Rv0901/MT0924
-2.21597	-2.01462	Rv2526	P95027	Putative uncharacterized protein
-2.08254	-2.01101	Rv2247	P63407	Probable propionyl-CoA carboxylase beta chain 6
-2.11734	-2.01016	Rv1484		Enoyl-acyl-carrier-protein
-2.21424	-2.001	Rv1095	O53443	PROBABLE PHOH-LIKE PROTEIN PHOH2 (PHOSPHATE STARVATION-INDUCIBLE PROTEIN PSIH)
-2.14012	-1.99557	Rv1305	P63691	ATP synthase subunit c
-2.05503	-1.97018	Rv2704	O07205	Putative uncharacterized protein
-2.3505	-1.9633	Rv1233c	O86316	CONSERVED HYPOTHETICAL MEMBRANE PROTEIN
-2.16433	-1.9404	Rv2905	P65304	Putative lipoprotein lppW
-2.3153	-1.91976	Rv0398c	P95206	Putative uncharacterized protein
-2.35324	-1.91831	Rv1644	P94978	Possible 23S rRNA methyltransferase tsnR
-2.06392	-1.91818	Rv1811	O07221	Mg2+ transport protein
-2.05687	-1.89916	Rv0735	Q7D9D4	RNA polymerase sigma factor
-2.19129	-1.8817	Rv1558	P64875	Putative nitroreductase Rv1558
-2.16988	-1.87013	Rv3354	O50383	Putative uncharacterized protein
-2.2921	-1.85377	Rv0734	Q7D9D5	Methionine aminopeptidase
-2.11477	-1.84275	Rv0178	O07422	Putative uncharacterized protein
-2.0601	-1.8316	Rv1772	O06805	Putative uncharacterized protein
-2.01976	-1.82951	Rv0071	O53616	POSSIBLE MATURASE
-2.07708	-1.79617	Rv3713	O69680	Cobyric acid synthase
-2.4393	-1.79124	Rv1590	P64881	Uncharacterized protein Rv1590/MT1625
-2.12442	-1.77785	Rv0695	P95041	Putative uncharacterized protein
-2.01889	-1.77323	Rv1631	P63826	Dephospho-CoA kinase
-2.4935	-1.69439	Rv1734c	P71992	Uncharacterized protein Rv1734c/MT1774.1
-2.03014	-1.67683	Rv1613	P66980	Tryptophan synthase alpha chain
-2.00782	-1.66211	Rv1330c	Q10641	Nicotinate phosphoribosyltransferase pncB1
-2.13527	-1.63415	Rv3023c	P96354	PROBABLE TRANSPOSASE
-2.13462	-1.47493	Rv3611	O06272	HYPOTHETICAL ARGININE AND PROLINE RICH PROTEIN
2.54882	1.40143	Rv1113	O06565	Putative uncharacterized protein
2.07199	1.41703	Rv1930c	P95284	Putative uncharacterized protein
2.0155	1.49049	Rv3213c	O05853	POSSIBLE SOJ/PARA-RELATED PROTEIN
2.01645	1.49785	Rv0964c	P71546	Uncharacterized protein Rv0964c/MT0992.1
2.18772	1.51035	Rv2054	O86353	Carboxymethylenebutenolidase, putative
2.23304	1.57713	Rv2307.4	Q8VJM6	Putative uncharacterized protein
2.05145	1.6501	Rv2261c		Function unknown; thought to be involved in lipid metabolism.
2.10371	1.65734	Rv2922A	P69419	Acylphosphatase
2.50874	1.68522	Rv1773c	O06806	PROBABLE TRANSCRIPTIONAL REGULATORY PROTEIN
2.2341	1.72841	Rv1000c	Q8VK98	Putative uncharacterized protein
3.00591	1.78677	Rv1027c	P96373	DNA-binding response regulator KdpE
2.06412	1.78784	Rv0953c	P64769	Uncharacterized protein Rv0953c/MT0980
2.16033	1.80773	Rv3411c	P65167	Inosine-5'-monophosphate dehydrogenase
2.45203	1.80892	Rv2742c	O33285	CONSERVED HYPOTHETICAL ARGININE RICH PROTEIN
2.21683	1.8128	Rv2317	Q7D7B8	PROBABLE SUGAR-TRANSPORT INTEGRAL MEMBRANE PROTEIN ABC TRANSPORTER USPB
2.00469	1.81771	Rv3792	P72058	Arabinofuranosyltransferase AftA
2.27016	1.82498	Rv1120c	O06572	Putative uncharacterized protein
2.08548	1.83057	Rv0793	O86332	Putative uncharacterized protein
2.06816	1.83542	Rv0548c	O06414	Naphthoate synthase
2.18248	1.84441	Rv0632c	P96907	Enoyl-CoA hydratase/isomerase family protein
2.30548	1.84615	Rv2613c	O06201	AP-4-A phosphorylase
2.0128	1.85075	Rv1903	O07729	PROBABLE CONSERVED MEMBRANE PROTEIN
2.51315	1.89348	Rv0744c	O53807	POSSIBLE TRANSCRIPTIONAL REGULATORY PROTEIN
2.0592	1.92776	Rv3421c	P65083	Uncharacterized protein Rv3421c/MT3530
2.3946	1.93877	Rv2546	P95007	Putative uncharacterized protein
2.51758	1.96637	Rv2605c	O06209	Acyl-CoA thioesterase II
2.47355	1.96728	Rv2727c	P65352	tRNA dimethylallyltransferase
3.23336	1.99133	Rv3643	O06364	Putative uncharacterized protein
2.27171	1.99268	Rv3575c	P96857	TRANSCRIPTIONAL REGULATORY PROTEIN (PROBABLY LACI-FAMILY)
2.08488	1.99388	Rv0627	P96917	Putative uncharacterized protein
1.84357	2.00103	Rv3278c	P96883	PROBABLE CONSERVED TRANSMEMBRANE PROTEIN
1.85732	2.00299	Rv1607	O53910	Cation/proton antiporter
1.38784	2.0054	Rv2899c	P64118	Protein fdhD homolog
1.53173	2.01144	Rv3501c	O53546	CONSERVED HYPOTHETICAL INTEGRAL MEMBRANE PROTEIN YRBE4A
1.23648	2.01161	Rv1232c	O86315	Putative uncharacterized protein
1.75871	2.01238	Rv1103c	O53451	Putative uncharacterized protein
1.48935	2.01438	Rv2096c	P64941	Protein pafB
2.56011	2.01696	Rv3718c	O69685	Putative uncharacterized protein
2.41007	2.01785	Rv1973	O53974	Putative uncharacterized protein
1.61104	2.01925	Rv3042c	O53289	PROBABLE PHOSPHOSERINE PHOSPHATASE SERB2 (PSP) (O-PHOSPHOSERINE PHOSPHOHYDROLASE) (PSPASE)
2.15495	2.02063	Rv3264c	Q7D5T3	D-ALPHA-D-MANNOSE-1-PHOSPHATE GUANYLYLTRANSFERASE MANB (D-ALPHA-D-HEPTOSE-1-PHOSPHATE GUANYLYLTRANSFERASE)
1.46797	2.02246	Rv2254c	O53528	Putative uncharacterized protein
2.22504	2.03397	Rv3609c	P64207	GTP cyclohydrolase 1
2.93412	2.03424	Rv0879c	P64735	Uncharacterized protein Rv0879c/MT0902
1.9576	2.03946	Rv3003c	P0A622	Acetolactate synthase large subunit IlvB1
1.62467	2.0406	Rv0447c	O53732	PROBABLE CYCLOPROPANE-FATTY-ACYL-PHOSPHOLIPID SYNTHASE UFAA1 (CYCLOPROPANE FATTY ACID SYNTHASE) (CFA SYNTHASE)
1.77188	2.04893	Rv3665c	O69633	PROBABLE DIPEPTIDE-TRANSPORT INTEGRAL MEMBRANE PROTEIN ABC TRANSPORTER DPPB
1.64941	2.04956	Rv1667c	O53915	PROBABLE SECOND PART OF MACROLIDE-TRANSPORT ATP-BINDING PROTEIN ABC TRANSPORTER
1.64538	2.05262	Rv0019c	P71589	Putative uncharacterized protein
1.04684	2.05863	Rv2283	P64973	Uncharacterized protein Rv2283/MT2341.1
1.9203	2.06368	Rv2926c	P65057	Uncharacterized protein Rv2926c/MT2996
1.89399	2.06592	Rv0086	Q10883	NADH-ubiquinone oxidoreductase, putative
2.3034	2.06956	Rv1674c	O53921	PROBABLE TRANSCRIPTIONAL REGULATORY PROTEIN
1.84748	2.07193	Rv0850	O53862	IS1606', transposase
1.77485	2.07326	Rv2553c	P95000	Putative uncharacterized protein
1.91441	2.07938	Rv1856c	P95158	Oxidoreductase, short-chain dehydrogenase/reductase family
1.90123	2.07984	Rv1581c	O06609	Probable phiRv1 phage protein
2.49298	2.08192	Rv0912	O05904	PROBABLE CONSERVED TRANSMEMBRANE PROTEIN
2.06451	2.0852	Rv0153c	P96830	PHOSPHOTYROSINE PROTEIN PHOSPHATASE PTPB (PROTEIN-TYROSINE-PHOSPHATASE) (PTPase)
2.01231	2.08747	Rv3701c	O69669	Putative uncharacterized protein
1.82412	2.09281	Rv1929c	P95285	Putative uncharacterized protein
1.63242	2.09666	Rv3731		This protein seals during DNA replication, DNA recombination and DNA repair NICKS in double-stranded DNA [catalytic activity: ATP + (deoxyribonucleotide)(N) + (deoxyribonucleotide)(M) = AMP + pyrophosphate + (deoxyribonucleotide)(N+M)]
2.11117	2.10043	Rv1045	P96356	Putative uncharacterized protein
1.52624	2.11036	Rv3601c	P65660	Aspartate 1-decarboxylase
1.53044	2.11621	Rv3837c	P96241	PROBABLE PHOSPHOGLYCERATE MUTASE (PHOSPHOGLYCEROMUTASE) (PHOSPHOGLYCERATE PHOSPHOMUTASE)
2.71626	2.11701	Rv0581	O53778	Putative uncharacterized protein
1.5447	2.11749	Rv3541c	P71860	Putative uncharacterized protein
1.60299	2.11868	Rv0615	O07762	PROBABLE INTEGRAL MEMBRANE PROTEIN
1.55482	2.12943	Rv1417	P64847	Uncharacterized protein Rv1417/MT1460
2.10976	2.13238	Rv2262c	O53536	Putative uncharacterized protein
1.52904	2.14148	Rv2620c	O06193	Putative uncharacterized protein
2.36178	2.14704	Rv3715c	P65990	Recombination protein recR
2.76106	2.15339	Rv2550c	P95003	DNA-binding protein, CopG family
2.43268	2.1647	Rv2862c	O33344	Putative uncharacterized protein
2.89169	2.18986	Rv3566.1	Q8VIX9	Putative uncharacterized protein
2.11049	2.196	Rv2148c	P67083	UPF0001 protein Rv2148c/MT2207
1.65069	2.19737	Rv3194c	O53340	POSSIBLE CONSERVED SECRETED PROTEIN
1.71397	2.20454	Rv2889c	Q10788	Elongation factor Ts
1.77343	2.21201	Rv3133c	P95193	Transcriptional regulatory protein devR (dosR)
2.64474	2.21528	Rv2596	Q50625	Uncharacterized protein Rv2596/MT2672
1.69699	2.21847	Rv1681	O33183	POSSIBLE MOLYBDOPTERIN BIOSYNTHESIS PROTEIN MOEX
2.55758	2.22171	Rv1119c	O06571	Putative uncharacterized protein
1.75761	2.22251	Rv2005c	P64921	Universal stress protein Rv2005c/MT2061
2.287	2.22506	Rv0328	O07252	POSSIBLE TRANSCRIPTIONAL REGULATORY PROTEIN (POSSIBLY TETR/ACRR-FAMILY)
1.66848	2.24472	Rv1976c	O53977	Putative uncharacterized protein
1.83219	2.24507	Rv2410c	P71733	Putative uncharacterized protein
3.11228	2.2467	Rv1214c	Q7D8L5	PE FAMILY PROTEIN
2.64863	2.24973	Rv2219.1	Q79FG7	PROBABLE CONSERVED MEMBRANE PROTEIN
1.88289	2.25462	Rv3907c	Q7D4M2	PROBABLE POLY(A) POLYMERASE PCNA (POLYNUCLEOTIDE ADENYLYLTRANSFERASE) (NTP POLYMERASE) (RNA ADENYLATING ENZYME) (POLY(A) POLYMERASE)
2.30994	2.26239	Rv1044	P96357	Putative uncharacterized protein
2.06755	2.27264	Rv3581c	P65183	2-C-methyl-D-erythritol 2,4-cyclodiphosphate synthase
1.3489	2.30852	Rv2475c	O53202	Putative uncharacterized protein
2.20022	2.32731	Rv2533c	P95020	N utilization substance protein B homolog
1.79468	2.33132	Rv2635	P65037	Uncharacterized protein Rv2635/MT2713
2.21683	2.33716	Rv0566c	P67380	UPF0234 protein Rv0566c/MT0592
1.53973	2.343	Rv2258c	O53532	Methyltransferase-related protein
2.26996	2.35018	Rv1109c	O53457	Putative uncharacterized protein
1.55758	2.35808	Rv0596c	O07782	Putative uncharacterized protein
2.30907	2.3656	Rv2452c	O53179	Putative uncharacterized protein
1.97357	2.37947	Rv3530c	P71871	Oxidoreductase, short-chain dehydrogenase/reductase family
1.7963	2.39604	Rv2771c	O33313	Putative uncharacterized protein
2.02819	2.39916	Rv1226c	O33222	PROBABLE TRANSMEMBRANE PROTEIN
2.76383	2.409	Rv0367c	O53702	Putative uncharacterized protein
1.67764	2.4164	Rv0657c	O06782	Putative uncharacterized protein
2.03427	2.43744	Rv2270	Q50693	Putative lipoprotein lppN
1.80485	2.44117	Rv0659c	O06780	Putative uncharacterized protein
2.01746	2.44236	Rv0855	O53867	Fatty acid-CoA racemase
1.71304	2.44707	Rv3861	P96216	Putative uncharacterized protein
2.38787	2.44754	Rv2593c	P66744	Holliday junction ATP-dependent DNA helicase ruvA
1.76841	2.47009	Rv2144c	O06231	Putative uncharacterized protein
1.72552	2.47066	Rv2307.1	Q8VJM8	Putative uncharacterized protein
2.35329	2.47163	Rv2796c	P71655	PROBABLE CONSERVED LIPOPROTEIN LPPV
2.38476	2.47469	Rv2765	O33307	Carboxymethylenebutenolidase, putative
1.91798	2.48888	Rv2160.1	Q79FG9	Putative uncharacterized protein
3.1882	2.49276	Rv0108c	O53630	Putative uncharacterized protein
3.34025	2.51471	Rv2598	P65031	Uncharacterized protein Rv2598/MT2673.1
2.30551	2.52574	Rv2778c	O33320	Putative uncharacterized protein
2.26565	2.52603	Rv3100c	P0A612	SsrA-binding protein
1.97246	2.53249	Rv2901c	P65051	Uncharacterized protein Rv2901c/MT2969
3.17738	2.54064	Rv1159.1	P0A5S2	Putative pterin-4-alpha-carbinolamine dehydratase
1.57838	2.57184	Rv3251c	O05894	Rubredoxin
1.24383	2.58026	Rv2422	P71926	Putative uncharacterized protein
3.12846	2.5815	Rv2038c	O53482	Probable sugar-transport ATP-binding protein ABC transporter
2.60998	2.59041	Rv1952	P95262	Putative uncharacterized protein
1.96552	2.591	Rv3607c	P0A580	Probable dihydroneopterin aldolase
1.58008	2.60784	Rv3807c	O53584	PAP2 superfamily protein
1.79347	2.61395	Rv2877c	Q7D6F5	Mercury resistance transport protein, putative
2.51973	2.62434	Rv2023A		Hypothetical protein, pseudogene
3.65752	2.64745	Rv2908c	P67236	UPF0109 protein Rv2908c/MT2976
3.22651	2.6503	Rv3605c	O06277	PROBABLE CONSERVED SECRETED PROTEIN
2.85681	2.65529	Rv3730c	O69697	Putative uncharacterized protein
2.91205	2.70071	Rv3301c	P65718	Phosphate transport system protein phoU homolog 1
2.44361	2.71826	Rv2554c	P67487	Putative Holliday junction resolvase
2.14243	2.72646	Rv3041c	O53288	ABC transporter, ATP-binding protein
2.45051	2.72939	Rv0095c	Q10891	Putative uncharacterized protein Rv0095c
2.51472	2.73907	Rv2110c	O33245	Proteasome subunit beta
2.39668	2.74481	Rv2910c	P65053	Uncharacterized protein Rv2910c/MT2978
1.85381	2.74733	Rv3756c	O69722	Amino acid ABC transporter, permease protein
1.90725	2.78482	Rv3010c	P65690	6-phosphofructokinase
4.18047	2.80693	Rv2321c	P71891	PROBABLE ORNITHINE AMINOTRANSFERASE (C-terminus part) ROCD2 (ORNITHINE--OXO-ACID AMINOTRANSFERASE)
2.28034	2.83885	Rv1342c	P0A5E7	Uncharacterized protein Rv1342c/MT1383
2.49349	2.85944	Rv2419c	P71724	Uncharacterized phosphoglycerate mutase family protein Rv2419c
1.78213	2.85992	Rv2257c	O53531	Putative uncharacterized protein
2.54593	2.87159	Rv3572	P96854	Putative uncharacterized protein
1.59391	2.91653	Rv1028A	Q79FT7	Probable membrane protein kdpF
2.85902	2.96142	Rv1974	O53975	PROBABLE CONSERVED MEMBRANE PROTEIN
3.11918	2.97794	Rv0755.1	Q79FW3	PUTATIVE TRANSPOSASE
2.77859	3.0025	Rv1951c	P95263	Putative uncharacterized protein
2.59193	3.0036	Rv3422c	P67171	UPF0079 ATP-binding protein Rv3422c/MT3531
1.82941	3.02697	Rv3250c	O05893	Rubredoxin
2.09192	3.02764	Rv3919c	O53597	Ribosomal RNA small subunit methyltransferase G
2.59189	3.05421	Rv0534c	P65650	Probable 1,4-dihydroxy-2-naphthoate octaprenyltransferase
2.78416	3.08265	Rv2442c	P66117	50S ribosomal protein L21
3.8861	3.09948	Rv1994c	P67731	HTH-type transcriptional regulator cmtR
4.91968	3.12483	Rv2738c	O33281	Putative uncharacterized protein
3.83516	3.19455	Rv3688c	O69656	Putative uncharacterized protein
4.29149	3.2249	Rv2494	O53219	Putative uncharacterized protein
2.85238	3.24926	Rv3362c	O50391	PROBABLE ATP/GTP-BINDING PROTEIN
4.62327	3.37059	Rv2111c	O33246	Prokaryotic ubiquitin-like protein Pup
3.54465	3.42043	Rv3880c	O69744	ESX-1 secretion-associated protein EspL
2.27349	3.43049	Rv2438.1	Q79FD9	Putative uncharacterized protein
2.43163	3.46173	Rv3906c	O05439	Putative uncharacterized protein
3.72943	3.55419	Rv3355c	O50384	Rv3346/55c fusion protein
3.67605	3.74291	Rv2645	P71944	Uncharacterized protein Rv2645/MT2723
2.91747	3.8846	Rv2830c	P71622	Putative uncharacterized protein
5.60809	3.91932	Rv2530.1	Q8VJG5	Putative uncharacterized protein
4.37202	3.96636	Rv3503c	O53548	Ferredoxin
3.02409	4.21529	Rv2183c	O53517	Putative uncharacterized protein
5.0104	4.21774	Rv2919c	P64249	Nitrogen regulatory protein P-II
3.0558	4.24603	Rv3536c	P71865	2-keto-4-pentenoate hydratase
1.62277	4.30076	Rv2306c	Q50659	Uncharacterized protein Rv2306c/MT2363
2.04704	4.32278	Rv2057c	P0A5W0	50S ribosomal protein L33 1
1.97647	4.72698	Rv3467	Q50655	Putative uncharacterized protein
1.48881	5.68059	Rv1042c	P96359	POSSIBLE TRANSPOSASE
6.86063	5.85216	Rv2306.2	Q79FG4	POSSIBLE CONSERVED MEMBRANE PROTEIN
5.57591	6.12502	"Rv3018c,Rv3022c"	P31500	Uncharacterized PPE family protein PPE46
4.03057	6.75384	Rv3905c	O05440	Putative ESAT-6-like protein 13
5.47152	13.142	Rv3221c	P0A510	Biotinylated protein TB7.3

## Sheet: S3 Fast Early + Late Recovery
Supplementary Table S3. Differentially regulated transcripts in the fast cultures during recovery phase compared to Pre-drug phase. Genes listed showed a greater than 2-fold down-regulation compared to pre-PZA, with an ANOVA p –value of less than 0.05, under.
Fast culture,Fold change from pre-drug to iii) Early recovery phase MGT4 (+4h)	Fast culture, Fold change from pre-drug to iv) Late recovery phase (MGT6)	Gene name	UniProt ID	Annotation
-1.69773	-3.16715	Rv0440	P0A520	60 kDa chaperonin 2
-1.50192	-3.11251	Rv3875	P0A564	6 kDa early secretory antigenic target
-1.4025	-2.91295	Rv3874	P0A566	ESAT-6-like protein esxB
-1.6491	-2.72703	Rv2245	P63454	3-oxoacyl-
-1.89572	-2.72273	Rv0710	P95058	30S ribosomal protein S17
-1.79486	-2.44802	Rv0709	P95057	50S ribosomal protein L29
-1.13958	-2.41852	tRNA-Val		tRNA-Val
-1.5116	-2.399	Rv0722	P66181	50S ribosomal protein L30
-1.59604	-2.32898	Rv0700	P0A5X0	30S ribosomal protein S10
-1.54653	-2.31171	Rv0703	P95051	50S ribosomal protein L23
-1.38327	-2.28084	Rv0288	P0A568	ESAT-6-like protein esxH
-1.65407	-2.26766	Rv1374c	P71802	Putative uncharacterized protein
-1.116	-2.25887	tRNA-Arg		tRNA-Arg
-1.44008	-2.24996	Rv3407	P65077	Uncharacterized protein Rv3407/MT3515
-1.66203	-2.20526	Rv3281	P96886	Putative uncharacterized protein
-1.43732	-2.19912	Rv0500B	P0A5C9	Uncharacterized protein Rv0500B/MT0521.1
-1.07007	-2.19523	tRNA-Lys		tRNA-Lys
-1.54043	-2.16048	Rv2680	O86317	Putative uncharacterized protein
-1.83969	-2.12186	Rv3477	Q7D5G7	PE FAMILY PROTEIN
-1.02407	-2.10569	tRNA-Thr		tRNA-Thr
-1.43227	-2.09615	Rv0723	P95071	50S ribosomal protein L15
-1.44915	-2.07445	Rv0704	P95052	50S ribosomal protein L2
-1.34767	-2.06351	Rv3219	O05847	PROBABLE TRANSCRIPTIONAL REGULATORY PROTEIN WHIB-LIKE WHIB1
-1.32217	-2.05866	Rv1805c	O53954	Putative uncharacterized protein
-1.0988	-2.04237	tRNA-Met		tRNA-Met
-1.66666	-2.04075	Rv3592	O06156	Putative uncharacterized protein
-1.55133	-2.03425	Rv3763	P0A5J0	Lipoprotein lpqH
1.11837	-2.02648	tRNA-Glu		tRNA-Glu
2.04055	1.67461	Rv1085c	P67157	UPF0073 membrane protein Rv1085c/MT1117
1.05614	2.02252	Rv2494	O53219	Putative uncharacterized protein
2.21162	2.02391	Rv2321c	P71891	PROBABLE ORNITHINE AMINOTRANSFERASE (C-terminus part) ROCD2 (ORNITHINE--OXO-ACID AMINOTRANSFERASE)
1.05345	2.15091	Rv3905c	O05440	Putative ESAT-6-like protein 13
1.60703	2.1674	Rv2530.1	Q8VJG5	Putative uncharacterized protein
1.54962	2.21072	Rv2738c	O33281	Putative uncharacterized protein
1.67051	2.27034	Rv2645	P71944	Uncharacterized protein Rv2645/MT2723
-1.13038	2.2976	Rv3221c	P0A510	Biotinylated protein TB7.3
1.41792	2.97864	"Rv3018c,Rv3022c"	P31500	Uncharacterized PPE family protein PPE46
